# Supplementary material for: Evaluation of an experimental model of senescence SAMR1/SAMP8 for microRNA studies in acute myocardial infarction: role of sex and aging
Source: J Physiol Biochem. 2026 May 23;82(1):54. doi: 10.1007/s13105-026-01194-y (PMC13198506; doi:10.1007/s13105-026-01194-y)
Supplement: Supplementary file 1 — Supplementary Material 1 [file 13105_2026_1194_MOESM1_ESM.xlsx]

## Sheet: GO analysis MIRPATH v4
GO_number	Term Name	Term Genes	Target Genes (n)	miRNAs (n)	miRNA Names	P-value	FDR	LOG10 FDR
GO_1	negative regulation of apoptotic process	604	27	4	hsa-miR-1-3p,hsa-miR-133a-3p,hsa-miR-208a-3p,hsa-miR-499a-5p	1.86066e-16	2.34591e-12	11.6297
GO_2	cytokine-mediated signaling pathway	319	17	3	hsa-miR-1-3p,hsa-miR-133a-3p,hsa-miR-208a-3p	7.55269e-12	4.7001e-08	7.32789
GO_3	response to drug	327	17	4	hsa-miR-1-3p,hsa-miR-133a-3p,hsa-miR-208a-3p,hsa-miR-499a-5p	1.11836e-11	4.7001e-08	7.32789
GO_4	membrane depolarization during cardiac muscle cell action potential	13	6	3	hsa-miR-1-3p,hsa-miR-133a-3p,hsa-miR-208a-3p	6.69176e-11	2.10924e-07	6.67587
GO_5	regulation of heart rate by cardiac conduction	41	8	3	hsa-miR-1-3p,hsa-miR-133a-3p,hsa-miR-208a-3p	1.04829e-10	2.64338e-07	6.57784
GO_6	positive regulation of transcription, DNA-templated	663	21	4	hsa-miR-1-3p,hsa-miR-133a-3p,hsa-miR-208a-3p,hsa-miR-499a-5p	3.83649e-10	6.91006e-07	6.16052
GO_7	heart development	251	14	3	hsa-miR-1-3p,hsa-miR-133a-3p,hsa-miR-208a-3p	3.3111e-10	6.91006e-07	6.16052
GO_8	response to organic cyclic compound	135	11	3	hsa-miR-1-3p,hsa-miR-133a-3p,hsa-miR-208a-3p	5.28457e-10	8.32848e-07	6.07943
GO_9	cardiac conduction	51	8	3	hsa-miR-1-3p,hsa-miR-133a-3p,hsa-miR-208a-3p	6.6471e-10	9.31185e-07	6.03096
GO_10	positive regulation of cell population proliferation	602	19	4	hsa-miR-1-3p,hsa-miR-133a-3p,hsa-miR-208a-3p,hsa-miR-499a-5p	3.07089e-09	3.87178e-06	5.41209
GO_11	positive regulation of transcription by RNA polymerase II	1258	27	4	hsa-miR-1-3p,hsa-miR-133a-3p,hsa-miR-208a-3p,hsa-miR-499a-5p	4.79993e-09	5.50159e-06	5.25951
GO_12	cellular response to epidermal growth factor stimulus	45	7	2	hsa-miR-1-3p,hsa-miR-133a-3p	8.62866e-09	9.06585e-06	5.04259
GO_13	positive regulation of gene expression	519	17	4	hsa-miR-1-3p,hsa-miR-133a-3p,hsa-miR-208a-3p,hsa-miR-499a-5p	1.30844e-08	1.22967e-05	4.91021
GO_14	regulation of ERK1 and ERK2 cascade	28	6	2	hsa-miR-1-3p,hsa-miR-133a-3p	1.36543e-08	1.22967e-05	4.91021
GO_15	response to estradiol	112	9	4	hsa-miR-1-3p,hsa-miR-133a-3p,hsa-miR-208a-3p,hsa-miR-499a-5p	2.37287e-08	1.93646e-05	4.71299
GO_16	positive regulation of fibroblast proliferation	52	7	3	hsa-miR-1-3p,hsa-miR-133a-3p,hsa-miR-208a-3p	2.45743e-08	1.93646e-05	4.71299
GO_17	membrane repolarization during action potential	9	4	2	hsa-miR-1-3p,hsa-miR-133a-3p	1.49796e-07	0.000111096	3.9543
GO_18	transcription initiation from RNA polymerase II promoter	195	10	3	hsa-miR-1-3p,hsa-miR-133a-3p,hsa-miR-208a-3p	2.74692e-07	0.00018228	3.73926
GO_19	positive regulation of cardiac muscle hypertrophy	24	5	2	hsa-miR-1-3p,hsa-miR-133a-3p	2.73102e-07	0.00018228	3.73926
GO_20	wound healing	109	8	3	hsa-miR-1-3p,hsa-miR-133a-3p,hsa-miR-208a-3p	2.97244e-07	0.000187382	3.72727
GO_21	membrane repolarization during cardiac muscle cell action potential	11	4	2	hsa-miR-1-3p,hsa-miR-133a-3p	3.88704e-07	0.000233371	3.63195
GO_22	cell differentiation	1087	22	4	hsa-miR-1-3p,hsa-miR-133a-3p,hsa-miR-208a-3p,hsa-miR-499a-5p	4.43578e-07	0.00025421	3.59481
GO_23	regulation of ion transmembrane transport	165	9	3	hsa-miR-1-3p,hsa-miR-133a-3p,hsa-miR-208a-3p	6.63183e-07	0.00036354	3.43945
GO_24	aortic valve morphogenesis	29	5	1	hsa-miR-1-3p	7.45019e-07	0.000391383	3.4074
GO_25	membrane depolarization during atrial cardiac muscle cell action potential	4	3	2	hsa-miR-133a-3p,hsa-miR-208a-3p	8.30785e-07	0.000418982	3.37781
GO_26	response to hypoxia	178	9	4	hsa-miR-1-3p,hsa-miR-133a-3p,hsa-miR-208a-3p,hsa-miR-499a-5p	1.25041e-06	0.000606351	3.21728
GO_27	positive regulation of potassium ion transmembrane transport	15	4	2	hsa-miR-1-3p,hsa-miR-133a-3p	1.57831e-06	0.000737013	3.13253
GO_28	nervous system development	571	15	2	hsa-miR-1-3p,hsa-miR-133a-3p	1.63858e-06	0.00073783	3.13204
GO_29	cell communication by electrical coupling involved in cardiac conduction	16	4	3	hsa-miR-1-3p,hsa-miR-133a-3p,hsa-miR-208a-3p	2.09469e-06	0.000910686	3.04063
GO_30	phosphatidylinositol 3-kinase signaling	36	5	2	hsa-miR-1-3p,hsa-miR-133a-3p	2.2873e-06	0.000961277	3.01715
GO_31	cardiac muscle cell action potential involved in contraction	17	4	3	hsa-miR-1-3p,hsa-miR-133a-3p,hsa-miR-208a-3p	2.72656e-06	0.00110892	2.9551
GO_32	multicellular organism development	1220	22	4	hsa-miR-1-3p,hsa-miR-133a-3p,hsa-miR-208a-3p,hsa-miR-499a-5p	3.00206e-06	0.00118281	2.92708
GO_33	positive regulation of epithelial cell proliferation	68	6	2	hsa-miR-1-3p,hsa-miR-133a-3p	3.26447e-06	0.00124723	2.90406
GO_34	response to corticosterone	18	4	2	hsa-miR-1-3p,hsa-miR-208a-3p	3.4894e-06	0.00129395	2.88808
GO_35	cellular response to glucose stimulus	70	6	2	hsa-miR-1-3p,hsa-miR-133a-3p	3.87269e-06	0.0013737	2.86211
GO_36	angiogenesis	263	10	3	hsa-miR-1-3p,hsa-miR-133a-3p,hsa-miR-499a-5p	4.14027e-06	0.0013737	2.86211
GO_37	membrane depolarization during AV node cell action potential	6	3	2	hsa-miR-133a-3p,hsa-miR-208a-3p	4.11768e-06	0.0013737	2.86211
GO_38	atrial septum primum morphogenesis	6	3	2	hsa-miR-1-3p,hsa-miR-133a-3p	4.11768e-06	0.0013737	2.86211
GO_39	negative regulation of neuron apoptotic process	156	8	2	hsa-miR-1-3p,hsa-miR-133a-3p	4.49092e-06	0.00145183	2.83808
GO_40	positive regulation of cell migration	267	10	4	hsa-miR-1-3p,hsa-miR-133a-3p,hsa-miR-208a-3p,hsa-miR-499a-5p	4.73193e-06	0.00149151	2.82638
GO_41	negative regulation of cell population proliferation	480	13	4	hsa-miR-1-3p,hsa-miR-133a-3p,hsa-miR-208a-3p,hsa-miR-499a-5p	6.12149e-06	0.00188243	2.72528
GO_42	positive regulation of smooth muscle cell proliferation	77	6	2	hsa-miR-1-3p,hsa-miR-133a-3p	6.76845e-06	0.00203182	2.69211
GO_43	cellular response to mechanical stimulus	80	6	2	hsa-miR-1-3p,hsa-miR-133a-3p	8.45431e-06	0.00247888	2.60574
GO_44	animal organ regeneration	47	5	3	hsa-miR-1-3p,hsa-miR-133a-3p,hsa-miR-208a-3p	8.83074e-06	0.00253041	2.59681
GO_45	response to fatty acid	23	4	2	hsa-miR-1-3p,hsa-miR-133a-3p	9.8667e-06	0.00276443	2.55839
GO_46	neural crest cell development	24	4	1	hsa-miR-1-3p	1.17854e-05	0.0031615	2.50011
GO_47	calcium ion import	24	4	3	hsa-miR-1-3p,hsa-miR-133a-3p,hsa-miR-208a-3p	1.17854e-05	0.0031615	2.50011
GO_48	cellular response to cAMP	53	5	2	hsa-miR-1-3p,hsa-miR-133a-3p	1.60545e-05	0.00420746	2.37598
GO_49	liver development	90	6	2	hsa-miR-1-3p,hsa-miR-133a-3p	1.66857e-05	0.00420746	2.37598
GO_50	regulation of cardiac muscle contraction by regulation of the release of sequestered calcium ion	26	4	3	hsa-miR-1-3p,hsa-miR-133a-3p,hsa-miR-208a-3p	1.64286e-05	0.00420746	2.37598
GO_51	negative regulation of cardiac muscle cell differentiation	9	3	3	hsa-miR-1-3p,hsa-miR-208a-3p,hsa-miR-499a-5p	1.70685e-05	0.0042196	2.37473
GO_52	regulation of multicellular organism growth	28	4	2	hsa-miR-1-3p,hsa-miR-133a-3p	2.22931e-05	0.00540521	2.26719
GO_53	negative regulation of transcription by RNA polymerase II	896	17	4	hsa-miR-1-3p,hsa-miR-133a-3p,hsa-miR-208a-3p,hsa-miR-499a-5p	2.41933e-05	0.00575526	2.23993
GO_54	positive regulation of peptidyl-serine phosphorylation	98	6	2	hsa-miR-1-3p,hsa-miR-133a-3p	2.71343e-05	0.00633535	2.19823
GO_55	cell migration	262	9	3	hsa-miR-1-3p,hsa-miR-133a-3p,hsa-miR-499a-5p	2.85148e-05	0.00653662	2.18465
GO_56	bone development	61	5	2	hsa-miR-1-3p,hsa-miR-133a-3p	3.20375e-05	0.006987	2.15571
GO_57	potassium ion transmembrane transport	151	7	2	hsa-miR-1-3p,hsa-miR-133a-3p	3.47877e-05	0.006987	2.15571
GO_58	potassium ion transport	151	7	2	hsa-miR-1-3p,hsa-miR-133a-3p	3.47877e-05	0.006987	2.15571
GO_59	membrane repolarization	11	3	2	hsa-miR-1-3p,hsa-miR-133a-3p	3.32352e-05	0.006987	2.15571
GO_60	response to peptide hormone	62	5	2	hsa-miR-1-3p,hsa-miR-133a-3p	3.46822e-05	0.006987	2.15571
GO_61	pentose biosynthetic process	2	2	1	hsa-miR-1-3p	3.5467e-05	0.006987	2.15571
GO_62	positive regulation of low-density lipoprotein particle clearance	2	2	2	hsa-miR-1-3p,hsa-miR-133a-3p	3.5467e-05	0.006987	2.15571
GO_63	positive regulation of receptor-mediated endocytosis involved in cholesterol transport	2	2	2	hsa-miR-1-3p,hsa-miR-133a-3p	3.5467e-05	0.006987	2.15571
GO_64	ribose phosphate biosynthetic process	2	2	1	hsa-miR-1-3p	3.5467e-05	0.006987	2.15571
GO_65	response to mechanical stimulus	64	5	4	hsa-miR-1-3p,hsa-miR-133a-3p,hsa-miR-208a-3p,hsa-miR-499a-5p	4.04772e-05	0.00773238	2.11169
GO_66	positive regulation of cell adhesion	64	5	3	hsa-miR-1-3p,hsa-miR-133a-3p,hsa-miR-499a-5p	4.04772e-05	0.00773238	2.11169
GO_67	muscle organ development	107	6	4	hsa-miR-1-3p,hsa-miR-133a-3p,hsa-miR-208a-3p,hsa-miR-499a-5p	4.45953e-05	0.00803225	2.09516
GO_68	regulation of membrane repolarization	12	3	2	hsa-miR-1-3p,hsa-miR-133a-3p	4.41202e-05	0.00803225	2.09516
GO_69	membrane repolarization during ventricular cardiac muscle cell action potential	12	3	2	hsa-miR-1-3p,hsa-miR-133a-3p	4.41202e-05	0.00803225	2.09516
GO_70	tongue development	12	3	2	hsa-miR-1-3p,hsa-miR-133a-3p	4.41202e-05	0.00803225	2.09516
GO_71	positive regulation of protein phosphorylation	215	8	2	hsa-miR-1-3p,hsa-miR-133a-3p	4.59007e-05	0.00815092	2.08879
GO_72	skeletal system development	159	7	2	hsa-miR-1-3p,hsa-miR-133a-3p	4.83528e-05	0.00846712	2.07226
GO_73	apoptotic process	765	15	4	hsa-miR-1-3p,hsa-miR-133a-3p,hsa-miR-208a-3p,hsa-miR-499a-5p	5.23782e-05	0.00892412	2.04943
GO_74	ossification	110	6	2	hsa-miR-1-3p,hsa-miR-133a-3p	5.20881e-05	0.00892412	2.04943
GO_75	cardiac right ventricle morphogenesis	13	3	2	hsa-miR-1-3p,hsa-miR-133a-3p	5.71059e-05	0.00947356	2.02349
GO_76	pentose-phosphate shunt	13	3	1	hsa-miR-1-3p	5.71059e-05	0.00947356	2.02349
GO_77	positive regulation of MAP kinase activity	69	5	2	hsa-miR-1-3p,hsa-miR-133a-3p	5.82599e-05	0.00953949	2.02047
GO_78	somatic stem cell population maintenance	71	5	2	hsa-miR-1-3p,hsa-miR-133a-3p	6.68552e-05	0.0108065	1.96631
GO_79	positive regulation of transcription regulatory region DNA binding	14	3	2	hsa-miR-1-3p,hsa-miR-133a-3p	7.23631e-05	0.0114044	1.94293
GO_80	positive regulation of fibroblast migration	14	3	1	hsa-miR-1-3p	7.23631e-05	0.0114044	1.94293
GO_81	cell fate commitment	75	5	4	hsa-miR-1-3p,hsa-miR-133a-3p,hsa-miR-208a-3p,hsa-miR-499a-5p	8.69536e-05	0.0133584	1.87424
GO_82	cellular response to drug	75	5	2	hsa-miR-1-3p,hsa-miR-133a-3p	8.69536e-05	0.0133584	1.87424
GO_83	white fat cell differentiation	15	3	2	hsa-miR-1-3p,hsa-miR-133a-3p	9.00593e-05	0.0133584	1.87424
GO_84	potassium ion export across plasma membrane	15	3	2	hsa-miR-1-3p,hsa-miR-133a-3p	9.00593e-05	0.0133584	1.87424
GO_85	calcium ion transport into cytosol	15	3	3	hsa-miR-1-3p,hsa-miR-133a-3p,hsa-miR-208a-3p	9.00593e-05	0.0133584	1.87424
GO_86	roof of mouth development	76	5	2	hsa-miR-1-3p,hsa-miR-133a-3p	9.26355e-05	0.0135808	1.86707
GO_87	atrial septum secundum morphogenesis	3	2	1	hsa-miR-1-3p	0.000105984	0.015014	1.8235
GO_88	response to UV-A	3	2	2	hsa-miR-1-3p,hsa-miR-133a-3p	0.000105984	0.015014	1.8235
GO_89	cytosolic calcium ion transport	3	2	2	hsa-miR-1-3p,hsa-miR-133a-3p	0.000105984	0.015014	1.8235
GO_90	negative regulation of intrinsic apoptotic signaling pathway in response to DNA damage	16	3	2	hsa-miR-1-3p,hsa-miR-133a-3p	0.000110359	0.01546	1.81079
GO_91	regulation of transcription by RNA polymerase II	918	16	4	hsa-miR-1-3p,hsa-miR-133a-3p,hsa-miR-208a-3p,hsa-miR-499a-5p	0.000116142	0.0160914	1.79341
GO_92	positive regulation of MAPK cascade	128	6	2	hsa-miR-1-3p,hsa-miR-133a-3p	0.000120874	0.016565	1.78081
GO_93	negative regulation of anoikis	17	3	2	hsa-miR-1-3p,hsa-miR-133a-3p	0.000133423	0.0178957	1.74725
GO_94	response to hyperoxia	17	3	3	hsa-miR-1-3p,hsa-miR-133a-3p,hsa-miR-208a-3p	0.000133423	0.0178957	1.74725
GO_95	positive regulation of protein kinase B signaling	188	7	2	hsa-miR-1-3p,hsa-miR-133a-3p	0.000138355	0.0181706	1.74063
GO_96	potassium ion import across plasma membrane	44	4	2	hsa-miR-1-3p,hsa-miR-133a-3p	0.000137285	0.0181706	1.74063
GO_97	transmembrane receptor protein tyrosine kinase signaling pathway	135	6	2	hsa-miR-1-3p,hsa-miR-133a-3p	0.000161831	0.0206098	1.68593
GO_98	cellular response to hypoxia	135	6	1	hsa-miR-1-3p	0.000161831	0.0206098	1.68593
GO_99	ventricular cardiac muscle cell action potential	18	3	2	hsa-miR-1-3p,hsa-miR-133a-3p	0.00015941	0.0206098	1.68593
GO_100	protein kinase B signaling	46	4	2	hsa-miR-1-3p,hsa-miR-133a-3p	0.000163515	0.020616	1.6858
GO_101	negative regulation of cysteine-type endopeptidase activity involved in apoptotic process	86	5	2	hsa-miR-1-3p,hsa-miR-133a-3p	0.000166518	0.0207867	1.68222
GO_102	negative regulation of DNA-binding transcription factor activity	87	5	2	hsa-miR-1-3p,hsa-miR-208a-3p	0.000175834	0.0217344	1.66285
GO_103	negative regulation of gene expression	334	9	3	hsa-miR-1-3p,hsa-miR-133a-3p,hsa-miR-208a-3p	0.000182622	0.0223543	1.65064
GO_104	interleukin-12-mediated signaling pathway	49	4	4	hsa-miR-1-3p,hsa-miR-133a-3p,hsa-miR-208a-3p,hsa-miR-499a-5p	0.000209391	0.0225594	1.64667
GO_105	positive regulation of vascular smooth muscle cell proliferation	49	4	2	hsa-miR-1-3p,hsa-miR-133a-3p	0.000209391	0.0225594	1.64667
GO_106	skeletal muscle satellite cell maintenance involved in skeletal muscle regeneration	4	2	2	hsa-miR-1-3p,hsa-miR-133a-3p	0.000211137	0.0225594	1.64667
GO_107	cardiac muscle contraction	49	4	2	hsa-miR-1-3p,hsa-miR-133a-3p	0.000209391	0.0225594	1.64667
GO_108	pentose-phosphate shunt, oxidative branch	4	2	1	hsa-miR-1-3p	0.000211137	0.0225594	1.64667
GO_109	negative regulation of nitric-oxide synthase biosynthetic process	4	2	2	hsa-miR-1-3p,hsa-miR-133a-3p	0.000211137	0.0225594	1.64667
GO_110	cardiac neural crest cell development involved in outflow tract morphogenesis	4	2	1	hsa-miR-1-3p	0.000211137	0.0225594	1.64667
GO_111	cardiac neural crest cell migration involved in outflow tract morphogenesis	4	2	1	hsa-miR-1-3p	0.000211137	0.0225594	1.64667
GO_112	positive regulation of mesenchymal stem cell differentiation	4	2	3	hsa-miR-1-3p,hsa-miR-208a-3p,hsa-miR-499a-5p	0.000211137	0.0225594	1.64667
GO_113	response to mineralocorticoid	4	2	2	hsa-miR-1-3p,hsa-miR-133a-3p	0.000211137	0.0225594	1.64667
GO_114	positive regulation of cell proliferation involved in heart morphogenesis	4	2	2	hsa-miR-1-3p,hsa-miR-133a-3p	0.000211137	0.0225594	1.64667
GO_115	embryonic heart tube anterior/posterior pattern specification	4	2	1	hsa-miR-1-3p	0.000211137	0.0225594	1.64667
GO_116	cardiac muscle tissue regeneration	4	2	1	hsa-miR-1-3p	0.000211137	0.0225594	1.64667
GO_117	calcium ion transmembrane transport via high voltage-gated calcium channel	4	2	2	hsa-miR-133a-3p,hsa-miR-208a-3p	0.000211137	0.0225594	1.64667
GO_118	positive regulation of calcium ion transmembrane transport via high voltage-gated calcium channel	4	2	2	hsa-miR-1-3p,hsa-miR-208a-3p	0.000211137	0.0225594	1.64667
GO_119	neurotrophin TRK receptor signaling pathway	20	3	2	hsa-miR-1-3p,hsa-miR-133a-3p	0.000220768	0.0231954	1.6346
GO_120	sodium ion import across plasma membrane	20	3	2	hsa-miR-1-3p,hsa-miR-133a-3p	0.000220768	0.0231954	1.6346
GO_121	positive regulation of blood vessel endothelial cell migration	50	4	4	hsa-miR-1-3p,hsa-miR-133a-3p,hsa-miR-208a-3p,hsa-miR-499a-5p	0.000226553	0.0236065	1.62697
GO_122	regulation of gene expression	426	10	4	hsa-miR-1-3p,hsa-miR-133a-3p,hsa-miR-208a-3p,hsa-miR-499a-5p	0.000243707	0.0251857	1.59885
GO_123	positive regulation of smooth muscle cell migration	21	3	3	hsa-miR-1-3p,hsa-miR-133a-3p,hsa-miR-499a-5p	0.000256441	0.0262862	1.58027
GO_124	cellular response to amyloid-beta	52	4	2	hsa-miR-1-3p,hsa-miR-133a-3p	0.00026388	0.0268306	1.57137
GO_125	cartilage condensation	22	3	4	hsa-miR-1-3p,hsa-miR-133a-3p,hsa-miR-208a-3p,hsa-miR-499a-5p	0.000295639	0.0293497	1.5324
GO_126	macrophage differentiation	22	3	2	hsa-miR-1-3p,hsa-miR-133a-3p	0.000295639	0.0293497	1.5324
GO_127	regulation of ventricular cardiac muscle cell membrane repolarization	22	3	2	hsa-miR-1-3p,hsa-miR-133a-3p	0.000295639	0.0293497	1.5324
GO_128	cellular response to tumor necrosis factor	155	6	2	hsa-miR-1-3p,hsa-miR-133a-3p	0.00034151	0.0330701	1.48056
GO_129	negative regulation of chondrocyte differentiation	23	3	1	hsa-miR-1-3p	0.000338504	0.0330701	1.48056
GO_130	negative regulation of osteoblast differentiation	56	4	1	hsa-miR-1-3p	0.000351475	0.0330701	1.48056
GO_131	calcium-mediated signaling using extracellular calcium source	5	2	2	hsa-miR-133a-3p,hsa-miR-208a-3p	0.000350516	0.0330701	1.48056
GO_132	noradrenergic neuron differentiation	5	2	2	hsa-miR-1-3p,hsa-miR-133a-3p	0.000350516	0.0330701	1.48056
GO_133	interaction with symbiont	5	2	1	hsa-miR-1-3p	0.000350516	0.0330701	1.48056
GO_134	atrioventricular valve formation	5	2	1	hsa-miR-1-3p	0.000350516	0.0330701	1.48056
GO_135	sensory perception of sound	158	6	2	hsa-miR-1-3p,hsa-miR-133a-3p	0.000378332	0.0350736	1.45502
GO_136	cellular response to amino acid stimulus	57	4	1	hsa-miR-133a-3p	0.000376267	0.0350736	1.45502
GO_137	positive regulation of angiogenesis	159	6	4	hsa-miR-1-3p,hsa-miR-133a-3p,hsa-miR-208a-3p,hsa-miR-499a-5p	0.000391273	0.0360085	1.44359
GO_138	artery morphogenesis	25	3	2	hsa-miR-1-3p,hsa-miR-133a-3p	0.000435799	0.0395291	1.40308
GO_139	positive regulation of lamellipodium assembly	25	3	2	hsa-miR-1-3p,hsa-miR-133a-3p	0.000435799	0.0395291	1.40308
GO_140	male gonad development	107	5	2	hsa-miR-1-3p,hsa-miR-133a-3p	0.000460089	0.0414343	1.38264
GO_141	lung development	108	5	2	hsa-miR-1-3p,hsa-miR-133a-3p	0.000480142	0.0429336	1.3672
GO_142	positive regulation of endothelial cell migration	61	4	3	hsa-miR-1-3p,hsa-miR-208a-3p,hsa-miR-499a-5p	0.000488035	0.0432462	1.36405
GO_143	regulation of protein binding	26	3	2	hsa-miR-1-3p,hsa-miR-133a-3p	0.000490499	0.0432462	1.36405
GO_144	positive regulation of cold-induced thermogenesis	109	5	2	hsa-miR-1-3p,hsa-miR-133a-3p	0.000500847	0.0438519	1.35801
GO_145	MAPK cascade	306	8	2	hsa-miR-1-3p,hsa-miR-133a-3p	0.000512628	0.04402	1.35635
GO_146	osteoclast development	6	2	2	hsa-miR-1-3p,hsa-miR-133a-3p	0.000523715	0.04402	1.35635
GO_147	negative regulation of ERBB signaling pathway	6	2	1	hsa-miR-133a-3p	0.000523715	0.04402	1.35635
GO_148	cellular response to cGMP	6	2	2	hsa-miR-1-3p,hsa-miR-133a-3p	0.000523715	0.04402	1.35635
GO_149	positive regulation of transcription from RNA polymerase II promoter in response to hypoxia	6	2	2	hsa-miR-1-3p,hsa-miR-133a-3p	0.000523715	0.04402	1.35635
GO_150	immune system development	6	2	2	hsa-miR-133a-3p,hsa-miR-208a-3p	0.000523715	0.04402	1.35635
GO_151	cellular response to transforming growth factor beta stimulus	63	4	4	hsa-miR-1-3p,hsa-miR-133a-3p,hsa-miR-208a-3p,hsa-miR-499a-5p	0.000551966	0.0460873	1.33642
GO_152	vascular endothelial growth factor receptor signaling pathway	64	4	3	hsa-miR-1-3p,hsa-miR-133a-3p,hsa-miR-499a-5p	0.000586065	0.0486126	1.31325
GO_153	osteoblast differentiation	113	5	2	hsa-miR-1-3p,hsa-miR-133a-3p	0.000590452	0.0486563	1.31286

## Sheet: GO_1
miRNA IDs	miRNA Names	Target Gene IDs	Target Gene Names	Targets Resource
MIMAT0000416	hsa-miR-1-3p	ENSG00000187514	PTMA	miRTarBase 2022
MIMAT0000416	hsa-miR-1-3p	ENSG00000164107	HAND2	miRTarBase 2022
MIMAT0000416	hsa-miR-1-3p	ENSG00000017427	IGF1	miRTarBase 2022
MIMAT0000416	hsa-miR-1-3p	ENSG00000160710	ADAR	miRTarBase 2022
MIMAT0000416	hsa-miR-1-3p	ENSG00000176697	BDNF	miRTarBase 2022
MIMAT0000416	hsa-miR-1-3p	ENSG00000144381	HSPD1	miRTarBase 2022
MIMAT0000416	hsa-miR-1-3p	ENSG00000137193	PIM1	miRTarBase 2022
MIMAT0000416	hsa-miR-1-3p	ENSG00000019549	SNAI2	miRTarBase 2022
MIMAT0000416	hsa-miR-1-3p	ENSG00000125398	SOX9	miRTarBase 2022
MIMAT0000416	hsa-miR-1-3p	ENSG00000164924	YWHAZ	miRTarBase 2022
MIMAT0000416	hsa-miR-1-3p	ENSG00000166181	API5	miRTarBase 2022
MIMAT0000416	hsa-miR-1-3p	ENSG00000249437	NAIP	miRTarBase 2022
MIMAT0000416	hsa-miR-1-3p	ENSG00000278613	NAIP	miRTarBase 2022
MIMAT0000416	hsa-miR-1-3p	ENSG00000276068	NAIP	miRTarBase 2022
MIMAT0000416	hsa-miR-1-3p	ENSG00000112715	VEGFA	miRTarBase 2022
MIMAT0000416	hsa-miR-1-3p	ENSG00000077092	RARB	miRTarBase 2022
MIMAT0000416	hsa-miR-1-3p	ENSG00000156735	BAG4	miRTarBase 2022
MIMAT0000416	hsa-miR-1-3p	ENSG00000122691	TWIST1	miRTarBase 2022
MIMAT0000427	hsa-miR-133a-3p	ENSG00000175567	UCP2	miRTarBase 2022
MIMAT0000427	hsa-miR-133a-3p	ENSG00000146648	EGFR	miRTarBase 2022
MIMAT0000427	hsa-miR-133a-3p	ENSG00000084207	GSTP1	miRTarBase 2022
MIMAT0000427	hsa-miR-133a-3p	ENSG00000171552	BCL2L1	miRTarBase 2022
MIMAT0000427	hsa-miR-133a-3p	ENSG00000143384	MCL1	miRTarBase 2022
MIMAT0000427	hsa-miR-133a-3p	ENSG00000140443	IGF1R	miRTarBase 2022
MIMAT0000427	hsa-miR-133a-3p	ENSG00000017427	IGF1	miRTarBase 2022
MIMAT0000427	hsa-miR-133a-3p	ENSG00000064300	NGFR	miRTarBase 2022
MIMAT0000241	hsa-miR-208a-3p	ENSG00000124762	CDKN1A	miRTarBase 2022
MIMAT0000241	hsa-miR-208a-3p	ENSG00000150593	PDCD4	miRTarBase 2022
MIMAT0002870	hsa-miR-499a-5p	ENSG00000150593	PDCD4	miRTarBase 2022

## Sheet: GO_2
miRNA IDs	miRNA Names	Target Gene IDs	Target Gene Names	Targets Resource
MIMAT0000416	hsa-miR-1-3p	ENSG00000245848	CEBPA	miRTarBase 2022
MIMAT0000416	hsa-miR-1-3p	ENSG00000137193	PIM1	miRTarBase 2022
MIMAT0000416	hsa-miR-1-3p	ENSG00000115414	FN1	miRTarBase 2022
MIMAT0000416	hsa-miR-1-3p	ENSG00000095752	IL11	miRTarBase 2022
MIMAT0000416	hsa-miR-1-3p	ENSG00000164924	YWHAZ	miRTarBase 2022
MIMAT0000416	hsa-miR-1-3p	ENSG00000110092	CCND1	miRTarBase 2022
MIMAT0000416	hsa-miR-1-3p	ENSG00000108691	CCL2	miRTarBase 2022
MIMAT0000416	hsa-miR-1-3p	ENSG00000121879	PIK3CA	miRTarBase 2022
MIMAT0000416	hsa-miR-1-3p	ENSG00000117400	MPL	miRTarBase 2022
MIMAT0000416	hsa-miR-1-3p	ENSG00000133703	KRAS	miRTarBase 2022
MIMAT0000416	hsa-miR-1-3p	ENSG00000112715	VEGFA	miRTarBase 2022
MIMAT0000416	hsa-miR-1-3p	ENSG00000122691	TWIST1	miRTarBase 2022
MIMAT0000427	hsa-miR-133a-3p	ENSG00000075618	FSCN1	miRTarBase 2022
MIMAT0000427	hsa-miR-133a-3p	ENSG00000171552	BCL2L1	miRTarBase 2022
MIMAT0000427	hsa-miR-133a-3p	ENSG00000143384	MCL1	miRTarBase 2022
MIMAT0000427	hsa-miR-133a-3p	ENSG00000148516	ZEB1	miRTarBase 2022
MIMAT0000241	hsa-miR-208a-3p	ENSG00000124762	CDKN1A	miRTarBase 2022

## Sheet: GO_3
miRNA IDs	miRNA Names	Target Gene IDs	Target Gene Names	Targets Resource
MIMAT0000416	hsa-miR-1-3p	ENSG00000136574	GATA4	miRTarBase 2022
MIMAT0000416	hsa-miR-1-3p	ENSG00000285109	GATA4	miRTarBase 2022
MIMAT0000416	hsa-miR-1-3p	ENSG00000068024	HDAC4	miRTarBase 2022
MIMAT0000416	hsa-miR-1-3p	ENSG00000176697	BDNF	miRTarBase 2022
MIMAT0000416	hsa-miR-1-3p	ENSG00000198805	PNP	miRTarBase 2022
MIMAT0000416	hsa-miR-1-3p	ENSG00000144381	HSPD1	miRTarBase 2022
MIMAT0000416	hsa-miR-1-3p	ENSG00000183023	SLC8A1	miRTarBase 2022
MIMAT0000416	hsa-miR-1-3p	ENSG00000078401	EDN1	miRTarBase 2022
MIMAT0000416	hsa-miR-1-3p	ENSG00000121769	FABP3	miRTarBase 2022
MIMAT0000416	hsa-miR-1-3p	ENSG00000110092	CCND1	miRTarBase 2022
MIMAT0000416	hsa-miR-1-3p	ENSG00000135446	CDK4	miRTarBase 2022
MIMAT0000416	hsa-miR-1-3p	ENSG00000180176	TH	miRTarBase 2022
MIMAT0000416	hsa-miR-1-3p	ENSG00000198888	ND1	miRTarBase 2022
MIMAT0000416	hsa-miR-1-3p	ENSG00000085563	ABCB1	miRTarBase 2022
MIMAT0000427	hsa-miR-133a-3p	ENSG00000198805	PNP	miRTarBase 2022
MIMAT0000427	hsa-miR-133a-3p	ENSG00000108821	COL1A1	miRTarBase 2022
MIMAT0000241	hsa-miR-208a-3p	ENSG00000124762	CDKN1A	miRTarBase 2022
MIMAT0002870	hsa-miR-499a-5p	ENSG00000134215	VAV3	miRTarBase 2022

## Sheet: GO_4
miRNA IDs	miRNA Names	Target Gene IDs	Target Gene Names	Targets Resource
MIMAT0000416	hsa-miR-1-3p	ENSG00000138622	HCN4	miRTarBase 2022
MIMAT0000416	hsa-miR-1-3p	ENSG00000099822	HCN2	miRTarBase 2022
MIMAT0000416	hsa-miR-1-3p	ENSG00000123700	KCNJ2	miRTarBase 2022
MIMAT0000416	hsa-miR-1-3p	ENSG00000183023	SLC8A1	miRTarBase 2022
MIMAT0000427	hsa-miR-133a-3p	ENSG00000138622	HCN4	miRTarBase 2022
MIMAT0000427	hsa-miR-133a-3p	ENSG00000151067	CACNA1C	miRTarBase 2022
MIMAT0000427	hsa-miR-133a-3p	ENSG00000285479	CACNA1C	miRTarBase 2022
MIMAT0000427	hsa-miR-133a-3p	ENSG00000099822	HCN2	miRTarBase 2022
MIMAT0000241	hsa-miR-208a-3p	ENSG00000151067	CACNA1C	miRTarBase 2022
MIMAT0000241	hsa-miR-208a-3p	ENSG00000285479	CACNA1C	miRTarBase 2022

## Sheet: GO_5
miRNA IDs	miRNA Names	Target Gene IDs	Target Gene Names	Targets Resource
MIMAT0000416	hsa-miR-1-3p	ENSG00000138622	HCN4	miRTarBase 2022
MIMAT0000416	hsa-miR-1-3p	ENSG00000123700	KCNJ2	miRTarBase 2022
MIMAT0000416	hsa-miR-1-3p	ENSG00000180509	KCNE1	miRTarBase 2022
MIMAT0000427	hsa-miR-133a-3p	ENSG00000138622	HCN4	miRTarBase 2022
MIMAT0000427	hsa-miR-133a-3p	ENSG00000151067	CACNA1C	miRTarBase 2022
MIMAT0000427	hsa-miR-133a-3p	ENSG00000285479	CACNA1C	miRTarBase 2022
MIMAT0000427	hsa-miR-133a-3p	ENSG00000053918	KCNQ1	miRTarBase 2022
MIMAT0000427	hsa-miR-133a-3p	ENSG00000055118	KCNH2	miRTarBase 2022
MIMAT0000241	hsa-miR-208a-3p	ENSG00000151067	CACNA1C	miRTarBase 2022
MIMAT0000241	hsa-miR-208a-3p	ENSG00000285479	CACNA1C	miRTarBase 2022
MIMAT0000241	hsa-miR-208a-3p	ENSG00000165995	CACNB2	miRTarBase 2022

## Sheet: GO_6
miRNA IDs	miRNA Names	Target Gene IDs	Target Gene Names	Targets Resource
MIMAT0000416	hsa-miR-1-3p	ENSG00000245848	CEBPA	miRTarBase 2022
MIMAT0000416	hsa-miR-1-3p	ENSG00000068305	MEF2A	miRTarBase 2022
MIMAT0000416	hsa-miR-1-3p	ENSG00000136574	GATA4	miRTarBase 2022
MIMAT0000416	hsa-miR-1-3p	ENSG00000285109	GATA4	miRTarBase 2022
MIMAT0000416	hsa-miR-1-3p	ENSG00000068024	HDAC4	miRTarBase 2022
MIMAT0000416	hsa-miR-1-3p	ENSG00000111530	CAND1	miRTarBase 2022
MIMAT0000416	hsa-miR-1-3p	ENSG00000164107	HAND2	miRTarBase 2022
MIMAT0000416	hsa-miR-1-3p	ENSG00000017427	IGF1	miRTarBase 2022
MIMAT0000416	hsa-miR-1-3p	ENSG00000110693	SOX6	miRTarBase 2022
MIMAT0000416	hsa-miR-1-3p	ENSG00000137193	PIM1	miRTarBase 2022
MIMAT0000416	hsa-miR-1-3p	ENSG00000135903	PAX3	miRTarBase 2022
MIMAT0000416	hsa-miR-1-3p	ENSG00000125398	SOX9	miRTarBase 2022
MIMAT0000416	hsa-miR-1-3p	ENSG00000185591	SP1	miRTarBase 2022
MIMAT0000416	hsa-miR-1-3p	ENSG00000134954	ETS1	miRTarBase 2022
MIMAT0000416	hsa-miR-1-3p	ENSG00000155760	FZD7	miRTarBase 2022
MIMAT0000427	hsa-miR-133a-3p	ENSG00000146648	EGFR	miRTarBase 2022
MIMAT0000427	hsa-miR-133a-3p	ENSG00000142611	PRDM16	miRTarBase 2022
MIMAT0000427	hsa-miR-133a-3p	ENSG00000108821	COL1A1	miRTarBase 2022
MIMAT0000427	hsa-miR-133a-3p	ENSG00000185591	SP1	miRTarBase 2022
MIMAT0000427	hsa-miR-133a-3p	ENSG00000017427	IGF1	miRTarBase 2022
MIMAT0000427	hsa-miR-133a-3p	ENSG00000124766	SOX4	miRTarBase 2022
MIMAT0000241	hsa-miR-208a-3p	ENSG00000108510	MED13	miRTarBase 2022
MIMAT0000241	hsa-miR-208a-3p	ENSG00000134954	ETS1	miRTarBase 2022
MIMAT0000241	hsa-miR-208a-3p	ENSG00000110693	SOX6	miRTarBase 2022
MIMAT0002870	hsa-miR-499a-5p	ENSG00000110693	SOX6	miRTarBase 2022
MIMAT0002870	hsa-miR-499a-5p	ENSG00000184481	FOXO4	miRTarBase 2022
MIMAT0002870	hsa-miR-499a-5p	ENSG00000134954	ETS1	miRTarBase 2022

## Sheet: GO_7
miRNA IDs	miRNA Names	Target Gene IDs	Target Gene Names	Targets Resource
MIMAT0000416	hsa-miR-1-3p	ENSG00000068305	MEF2A	miRTarBase 2022
MIMAT0000416	hsa-miR-1-3p	ENSG00000164107	HAND2	miRTarBase 2022
MIMAT0000416	hsa-miR-1-3p	ENSG00000152661	GJA1	miRTarBase 2022
MIMAT0000416	hsa-miR-1-3p	ENSG00000115414	FN1	miRTarBase 2022
MIMAT0000416	hsa-miR-1-3p	ENSG00000078401	EDN1	miRTarBase 2022
MIMAT0000416	hsa-miR-1-3p	ENSG00000125398	SOX9	miRTarBase 2022
MIMAT0000416	hsa-miR-1-3p	ENSG00000180176	TH	miRTarBase 2022
MIMAT0000427	hsa-miR-133a-3p	ENSG00000151067	CACNA1C	miRTarBase 2022
MIMAT0000427	hsa-miR-133a-3p	ENSG00000285479	CACNA1C	miRTarBase 2022
MIMAT0000427	hsa-miR-133a-3p	ENSG00000163110	PDLIM5	miRTarBase 2022
MIMAT0000427	hsa-miR-133a-3p	ENSG00000141736	ERBB2	miRTarBase 2022
MIMAT0000427	hsa-miR-133a-3p	ENSG00000124766	SOX4	miRTarBase 2022
MIMAT0000427	hsa-miR-133a-3p	ENSG00000168214	RBPJ	miRTarBase 2022
MIMAT0000241	hsa-miR-208a-3p	ENSG00000124762	CDKN1A	miRTarBase 2022
MIMAT0000241	hsa-miR-208a-3p	ENSG00000151067	CACNA1C	miRTarBase 2022
MIMAT0000241	hsa-miR-208a-3p	ENSG00000285479	CACNA1C	miRTarBase 2022

## Sheet: GO_8
miRNA IDs	miRNA Names	Target Gene IDs	Target Gene Names	Targets Resource
MIMAT0000416	hsa-miR-1-3p	ENSG00000160211	G6PD	miRTarBase 2022
MIMAT0000416	hsa-miR-1-3p	ENSG00000144381	HSPD1	miRTarBase 2022
MIMAT0000416	hsa-miR-1-3p	ENSG00000110092	CCND1	miRTarBase 2022
MIMAT0000416	hsa-miR-1-3p	ENSG00000180176	TH	miRTarBase 2022
MIMAT0000416	hsa-miR-1-3p	ENSG00000198888	ND1	miRTarBase 2022
MIMAT0000427	hsa-miR-133a-3p	ENSG00000132906	CASP9	miRTarBase 2022
MIMAT0000427	hsa-miR-133a-3p	ENSG00000146648	EGFR	miRTarBase 2022
MIMAT0000427	hsa-miR-133a-3p	ENSG00000167397	VKORC1	miRTarBase 2022
MIMAT0000427	hsa-miR-133a-3p	ENSG00000157227	MMP14	miRTarBase 2022
MIMAT0000427	hsa-miR-133a-3p	ENSG00000118523	CTGF	miRTarBase 2022
MIMAT0000241	hsa-miR-208a-3p	ENSG00000124762	CDKN1A	miRTarBase 2022

## Sheet: GO_9
miRNA IDs	miRNA Names	Target Gene IDs	Target Gene Names	Targets Resource
MIMAT0000416	hsa-miR-1-3p	ENSG00000068305	MEF2A	miRTarBase 2022
MIMAT0000416	hsa-miR-1-3p	ENSG00000123700	KCNJ2	miRTarBase 2022
MIMAT0000416	hsa-miR-1-3p	ENSG00000180509	KCNE1	miRTarBase 2022
MIMAT0000427	hsa-miR-133a-3p	ENSG00000151067	CACNA1C	miRTarBase 2022
MIMAT0000427	hsa-miR-133a-3p	ENSG00000285479	CACNA1C	miRTarBase 2022
MIMAT0000427	hsa-miR-133a-3p	ENSG00000053918	KCNQ1	miRTarBase 2022
MIMAT0000427	hsa-miR-133a-3p	ENSG00000055118	KCNH2	miRTarBase 2022
MIMAT0000241	hsa-miR-208a-3p	ENSG00000151067	CACNA1C	miRTarBase 2022
MIMAT0000241	hsa-miR-208a-3p	ENSG00000285479	CACNA1C	miRTarBase 2022
MIMAT0000241	hsa-miR-208a-3p	ENSG00000165995	CACNB2	miRTarBase 2022

[truncated: 1 more sheets: GO_10]
